# Supplementary material for: The Marine Compound Tartrolon E Targets the Asexual and Early Sexual Stages of Cryptosporidium parvum
Source: Microorganisms. 2022 Nov 15;10(11):2260. doi: 10.3390/microorganisms10112260 (PMC9693555; doi:10.3390/microorganisms10112260)
Supplement: Supplementary file 1 [file microorganisms-10-02260-s001.zip]

Archive with 1 entries (1 files):
- Supplemental figures.pdf
